# Supplementary material for: The Effects of a Curcumin Derivative and Osimertinib on Fatty Acyl Metabolism and Mitochondrial Functions in HCC827 Cells and Tumors
Source: Int J Mol Sci. 2023 Jul 29;24(15):12190. doi: 10.3390/ijms241512190 (PMC10418893; doi:10.3390/ijms241512190)
Supplement: Supplementary file 1 [file ijms-24-12190-s001.zip]

Archive with 1 entries (1 files):
- ijms-2498506-supplementary.pdf
